# Supplementary material for: Structural and Morphogenetic Characteristics in Paspalum notatum: Responses to Nitrogen Fertilization, Season, and Genotype
Source: Plants (Basel). 2023 Jul 13;12(14):2633. doi: 10.3390/plants12142633 (PMC10383767; doi:10.3390/plants12142633)
Supplement: Supplementary file 1 [file plants-12-02633-s001.zip]

Archive with 1 entries (1 files):
- plants-2392698-supplementary.pdf
